# Supplementary material for: Newer Therapeutics to Selectively Kill Clostridioides difficile and Restore the Microbiome
Source: Infect Dis Rep. 2026 Apr 11;18(2):34. doi: 10.3390/idr18020034 (PMC13116874; doi:10.3390/idr18020034)
Supplement: Supplementary file 1 [file idr-18-00034-s001.zip]

Archive with 1 entries (1 files):
- idr-4160431-supplementary.pdf
